# Supplementary material for: Influences on Perceived Feasibility of Animal-Based Measures in a Producer-Driven Welfare Benchmarking System
Source: Animals (Basel). 2024 Sep 13;14(18):2666. doi: 10.3390/ani14182666 (PMC11429234; doi:10.3390/ani14182666)
Supplement: Supplementary file 1 [file animals-14-02666-s001.zip]

Archive with 1 entries (1 files):
- animals-3159611-supplementary.pdf
